# Supplementary material for: High expression of IQGAP3 promotes the infiltration of M0 macrophages into the TME, resulting in a poor prognosis for gastric cancer patients
Source: Gastroenterol Rep (Oxf). 2025 Dec 23;13:goaf095. doi: 10.1093/gastro/goaf095 (PMC12724071; doi:10.1093/gastro/goaf095)
Supplement: goaf095_Supplementary_Data [file goaf095_supplementary_data.zip]

Archive with 3 entries (3 files):
- TableS2.docx
- TableS1.docx
- Fig.S1.jpg
